# Supplementary material for: Investigation of Human IFITM3 Polymorphisms rs34481144A and rs12252C and Risk for Influenza A(H1N1)pdm09 Severity in a Brazilian Cohort
Source: Front Cell Infect Microbiol. 2020 Jul 10;10:352. doi: 10.3389/fcimb.2020.00352 (PMC7366732; doi:10.3389/fcimb.2020.00352)
Supplement: Supplementary Table 1 — Data used for the correlation analysis of IFITM3 expression level and influenza viral load. Influenza viral load was assessed as a measure of RT-PCR cycle threshold (CT) for detection of influenza A H1Pdm09 hemagglutinin (HA) gene and IFITM3 relative expression level, for each sample. [file Data_Sheet_1.XLSX]

## Sheet: Planilha1
Sample ID	Flu A H1Pdm09 CT	IFITM3 expression level
1	23.1	2.45
2	27.8	0.38
3	29.1	2.45
4	30.9	0.13
5	31.5	0.61
6	33.5	1.41
7	27.5	4.27
8	28.2	0
9	25.5	2.29
10	25.6	0.76
11	33.7	1.62
12	29.9	3.47
13	27.6	3.02
14	25.7	1.99
15	34.2	3.47
16	30.4	6.04
17	31.9	1.74
18	25.8	0.38
19	28.1	2.63
20	21.9	0.87
21	20	0.31
22	21.8	0.46
23	22.5	1.14
24	38.2	0.07
25	24	0.01
26	23.5	0.4
27	24	0.03
28	29	0.81
29	28.7	0.4
30	28	1.99
31	22	0.7
32	25.7	0.57
33	27.3	3.24
34	32.6	0.11
35	29.1	0.5
36	26	3.24
37	29.5	0.93
38	28	0.53
39	26	1.32
